# Supplementary material for: Prevalence of poor sleep quality and its associated factors in patients with concurrent type 2 diabetes mellitus and hypertension
Source: PeerJ. 2025 Nov 13;13:e20325. doi: 10.7717/peerj.20325 (PMC12619938; doi:10.7717/peerj.20325)
Supplement: Supplemental Information 1 [file peerj-13-20325-s001.xlsx]

## Sheet: Data
ID	Age	Sex	Marital status	Educational level	Per capita monthly household income	Working status	BMI	History of smoking	History of drinking	Regular physical activity	Duration of T2DM	Family history of T2DM	Duration of hypertension	Family history of hypertension	diabetic nephropathy	diabetic retinopathy	diabetic foot	diabetic peripheral neuropathy	diabetic peripheral vasculopathy	diabetic ketosis	Coronary heart disease	Chronic kidney disease	Stroke	Anxiety
001	74	1	0	0	0	0	1	0	0	0	5	0	5	0	0	1	0	1	0	0	1	0	0	0
002	69	1	1	0	0	0	0	0	0	1	9	0	30	0	0	1	0	1	0	0	1	0	0	0
003	75	0	1	1	1	0	1	1	1	0	20	0	20	1	1	0	0	0	0	0	0	1	0	0
004	60	0	1	2	1	1	1	1	1	1	1	0	12	1	0	0	0	0	0	0	0	0	0	0
005	56	1	1	1	1	0	2	0	0	0	6	0	6	0	0	0	0	0	0	0	0	0	0	1
006	73	0	0	0	0	0	3	1	1	0	8	0	10	1	0	0	0	0	0	0	0	0	0	0
007	73	1	1	0	0	0	0	0	0	0	32	0	15	0	0	0	0	1	1	0	1	0	0	0
008	71	1	1	1	0	0	1	0	0	1	18	0	17	0	1	1	0	1	0	0	1	1	0	1
009	70	0	1	1	1	0	3	1	1	0	25	0	25	0	1	1	0	1	0	0	1	0	0	1
010	76	1	0	0	0	0	1	0	0	1	18	0	18	1	1	1	0	1	0	0	0	0	0	0
011	68	1	1	1	0	0	1	0	0	1	15	1	25	0	0	1	0	1	0	0	0	0	0	0
012	59	0	1	2	1	0	2	0	1	1	20	1	5	1	0	1	0	1	0	0	0	0	0	0
013	62	0	1	1	1	0	1	1	1	1	15	1	10	0	1	1	0	1	0	0	0	0	0	1
014	65	1	1	0	0	1	1	0	0	1	12	1	2	0	0	1	0	1	0	0	1	0	0	1
015	85	0	1	2	1	0	1	1	1	0	9	1	11	1	1	1	0	1	0	0	0	0	0	0
016	78	0	1	0	0	0	2	0	0	0	25	0	25	0	0	1	0	1	0	0	0	0	0	0
017	67	1	1	0	1	0	2	0	0	1	7	0	7	0	0	1	0	1	0	0	0	0	0	0
018	73	0	1	1	1	0	1	1	1	1	28	0	15	0	1	0	0	1	0	0	1	0	0	0
019	83	1	1	0	0	0	1	0	0	0	12	0	12	0	1	0	0	1	0	0	0	0	1	0
020	80	1	1	1	1	0	1	0	0	0	10	0	10	0	0	1	0	1	0	0	1	0	1	0
021	61	1	1	1	1	0	1	0	0	1	15	1	15	1	1	1	0	1	0	0	1	0	0	0
022	74	1	1	0	0	0	1	0	0	1	28	0	1	0	1	1	0	1	0	0	1	0	1	1
023	66	1	1	0	0	0	0	0	0	0	22	0	18	0	0	1	0	1	1	0	1	0	0	1
024	66	1	1	0	0	0	2	0	0	0	4	0	4	0	0	1	0	1	0	0	0	0	0	1
025	78	1	1	0	0	0	2	0	0	0	18	0	16	0	1	0	0	1	0	0	1	0	1	0
026	85	1	1	0	0	0	0	0	0	0	25	0	25	0	1	0	0	1	0	0	1	0	1	1
027	56	0	1	1	1	1	3	1	1	1	2	1	2	0	0	1	0	1	0	0	1	0	0	0
028	71	0	1	2	1	0	2	0	0	1	12	0	8	0	0	1	0	1	0	0	1	0	0	0
029	72	0	1	0	0	0	1	1	1	0	8	0	8	0	1	1	0	1	0	0	1	0	0	1
030	74	1	0	1	0	0	2	0	0	1	12	0	10	0	0	1	0	1	0	0	0	0	0	0
031	73	0	1	0	0	0	0	1	1	0	30	0	10	0	1	0	0	1	0	0	1	0	0	1
032	69	1	1	0	0	0	1	0	0	1	8	0	8	0	1	1	0	1	0	0	0	0	1	1
033	79	0	1	0	0	0	1	1	0	0	15	0	10	0	1	1	0	1	1	0	1	0	0	1
034	57	0	1	1	0	0	1	0	0	0	6	1	12	1	0	1	0	1	0	0	0	0	0	1
035	77	1	1	1	1	0	2	0	0	0	22	0	40	1	1	1	0	1	0	0	1	0	0	0
036	59	0	1	2	1	1	2	1	1	0	12	1	10	1	0	1	0	1	0	0	1	0	0	1
037	77	1	1	0	0	0	1	0	0	0	8	0	10	0	0	0	0	1	0	0	1	0	0	1
038	54	0	1	1	0	0	3	1	1	0	8	1	8	1	1	1	0	1	0	0	0	0	1	1
039	71	0	1	0	1	0	3	0	1	1	25	1	25	0	0	1	0	1	0	0	1	0	0	1
040	75	1	1	0	0	0	3	0	0	0	12	0	12	0	1	0	0	1	0	0	1	1	0	1
041	59	0	1	2	1	1	2	1	1	1	13	1	6	1	0	1	0	1	0	0	0	0	0	0
042	54	1	1	1	0	0	3	0	0	0	4	1	4	1	1	0	0	1	0	0	0	0	0	0
043	54	1	1	1	0	1	2	0	0	1	15	0	15	1	0	1	0	1	0	0	0	0	0	1
044	69	1	1	2	0	0	1	0	0	0	10	0	10	0	1	1	0	1	0	0	0	0	0	1
045	50	1	1	2	1	0	2	0	0	0	13	0	15	1	1	0	0	1	0	0	0	0	0	1
046	66	1	1	1	1	0	2	0	0	1	22	0	22	1	1	1	0	1	0	0	0	0	0	0
047	82	1	0	0	0	0	1	0	0	0	1	0	1	0	0	1	0	1	0	0	0	0	0	0
048	64	0	1	1	0	0	1	1	0	1	6	0	5	0	0	0	0	0	0	0	0	0	0	1
049	82	0	1	2	1	0	1	0	1	0	30	1	30	1	1	1	0	1	1	0	0	0	0	1
050	69	1	0	0	0	0	1	0	0	1	5	0	2	0	0	0	0	0	0	0	0	0	0	0
051	64	1	1	2	1	0	2	0	0	0	1	1	6	1	0	1	0	1	0	0	0	0	0	0
052	70	1	1	0	0	0	2	0	0	0	1	1	5	1	0	1	0	1	0	0	1	0	0	1
053	75	1	0	1	0	0	1	0	0	1	13	0	25	1	1	1	0	1	0	0	0	0	0	0
054	58	1	1	2	1	0	2	0	0	1	1	1	3	1	0	0	0	0	0	0	0	0	0	0
055	82	0	1	0	0	0	1	0	0	0	7	0	7	0	0	1	1	1	1	0	1	0	0	1
056	70	0	1	0	0	0	1	1	1	0	15	0	1	0	1	1	0	1	0	0	1	0	0	0
057	74	0	1	0	0	0	2	1	1	0	17	0	10	0	1	1	0	1	0	0	0	0	0	0
058	75	0	1	0	0	0	2	1	1	1	15	0	14	0	1	1	0	1	0	0	1	0	0	1
059	80	1	1	0	0	0	1	0	0	0	20	0	23	0	0	1	0	1	0	0	0	0	1	0
060	62	1	1	0	0	0	2	0	0	0	12	0	10	0	0	1	0	1	0	0	0	0	0	0
061	72	1	1	0	0	0	2	0	0	1	14	1	14	1	0	1	0	1	0	0	1	0	0	0
062	54	1	1	0	0	1	2	0	0	0	8	0	8	1	0	0	0	1	0	0	0	0	1	0
063	78	1	0	0	0	0	1	0	0	0	16	1	30	1	0	1	0	1	0	0	0	0	0	1
064	86	0	1	0	1	0	2	1	1	0	25	0	25	0	1	1	0	0	0	1	0	0	0	0
065	75	0	1	0	0	0	2	1	1	0	13	0	22	1	1	0	0	0	0	0	1	0	0	0
066	54	0	1	2	1	1	2	1	1	1	5	0	5	0	1	0	0	1	0	0	0	0	0	0
067	64	0	1	1	1	0	2	1	1	0	12	1	12	1	1	1	0	1	0	0	0	1	0	0
068	73	1	1	1	1	0	3	0	0	0	2	0	5	0	0	1	0	1	0	0	0	1	0	1
069	71	0	1	2	1	0	2	1	1	1	25	0	10	0	0	0	1	1	0	0	0	0	0	0
070	69	0	1	2	1	0	1	1	1	1	10	0	2	0	1	1	0	1	0	0	0	0	1	1
071	66	1	1	0	0	0	3	0	0	0	16	0	16	0	0	1	0	1	0	0	0	0	1	1
072	68	1	1	1	0	0	1	0	0	1	5	0	5	0	0	0	0	1	0	0	0	0	0	0
073	78	0	1	0	0	0	1	1	1	0	16	1	20	1	0	1	0	1	0	0	1	0	0	1
074	68	1	1	0	1	0	1	0	0	1	8	0	12	1	1	1	0	1	0	0	0	0	0	0
075	60	1	1	0	0	0	2	0	0	1	2	0	4	0	0	1	0	1	0	0	0	1	0	0
076	74	1	1	0	0	0	2	0	0	0	16	0	7	0	1	1	1	1	0	0	1	0	0	1
077	62	1	1	2	1	0	2	1	0	1	32	0	32	0	0	1	0	1	1	0	0	0	0	0
078	72	1	1	0	0	0	1	0	0	1	19	1	19	1	0	1	0	1	0	0	0	0	0	1
079	79	1	1	1	0	0	2	0	0	1	1	1	3	0	0	1	0	1	0	0	0	0	0	0
080	73	0	1	1	1	0	3	1	1	1	9	0	13	0	1	1	0	1	0	0	0	0	0	1
081	58	0	1	2	1	1	2	1	1	1	8	0	10	0	1	1	0	1	0	0	0	0	0	0
082	76	0	1	1	0	0	1	1	1	0	20	0	10	0	1	1	0	1	0	0	1	0	0	0
083	78	1	1	0	0	0	1	0	0	0	17	0	17	0	1	1	0	1	0	0	0	0	0	1
084	76	1	1	0	0	0	1	0	0	0	25	0	8	0	1	1	0	1	0	0	1	0	0	1
085	67	0	1	2	1	0	3	1	1	1	22	0	22	0	1	1	0	1	0	0	0	0	0	0
086	62	0	1	1	1	0	3	1	1	1	25	1	10	0	0	1	0	1	0	0	0	0	0	0
087	85	1	0	0	0	0	2	0	0	0	18	1	10	1	0	1	0	1	0	0	1	0	0	1
088	68	1	1	1	1	0	1	0	0	1	4	1	3	1	0	0	0	1	1	0	0	0	0	0
089	67	1	1	0	0	0	0	0	0	0	16	1	16	1	0	1	0	1	1	0	0	0	0	1
090	84	1	1	0	0	0	1	0	0	0	15	0	10	0	0	0	0	1	0	0	0	0	0	1
091	84	1	1	1	1	0	2	0	0	0	20	0	10	1	0	1	0	1	0	0	0	0	0	0
092	85	1	1	0	0	0	2	0	0	0	10	1	10	0	0	0	0	1	0	0	0	0	0	1
093	60	0	1	1	0	0	1	1	1	1	1	0	12	0	0	1	0	1	0	0	0	0	0	0
094	63	1	0	2	1	0	1	0	0	1	16	1	20	1	1	1	0	1	1	0	1	0	0	0
095	53	1	1	1	0	0	2	0	0	1	3	1	6	1	0	1	0	1	0	0	0	0	0	0
096	67	1	1	0	0	0	0	0	0	1	10	0	10	0	0	0	0	1	0	0	0	0	0	1
097	68	1	1	0	0	0	0	0	0	0	18	0	18	0	1	1	0	1	0	0	0	1	0	1
098	74	1	1	0	0	0	1	0	0	0	9	1	9	1	1	0	0	1	0	0	0	0	0	1
099	54	1	0	1	1	0	1	0	0	0	22	1	22	1	1	1	0	1	0	0	1	0	0	1
100	54	0	1	0	0	0	1	1	0	0	10	0	10	0	1	0	0	1	0	0	1	1	0	0
101	72	0	1	0	0	1	1	1	1	1	12	0	12	0	1	1	0	1	0	0	0	0	1	0
102	83	0	1	0	0	0	2	0	0	0	4	0	32	0	0	1	0	1	0	0	0	0	0	1
103	51	0	1	2	1	0	3	1	1	1	3	0	13	1	0	1	0	1	0	0	0	0	0	0
104	59	0	1	2	1	0	1	1	1	0	20	0	20	0	0	0	0	1	0	0	1	1	0	0
105	73	0	1	0	0	0	1	0	0	1	12	1	2	0	1	0	0	1	0	0	0	0	0	0
106	71	0	1	1	1	0	1	1	1	1	2	0	12	0	0	0	0	1	0	0	0	0	0	1
107	82	1	1	2	1	0	1	0	0	0	2	0	13	0	0	0	0	1	0	0	1	0	0	0
108	75	0	1	1	1	0	3	1	1	0	14	0	18	0	0	1	1	1	0	0	1	0	0	0
109	83	1	1	0	0	0	0	0	0	0	13	1	20	1	0	0	0	0	0	0	1	0	1	0
110	79	1	0	0	0	0	0	0	0	1	23	0	23	0	0	0	0	0	0	0	1	1	0	0
111	81	1	0	0	0	0	0	0	0	0	38	0	38	0	0	0	0	0	0	0	1	0	0	0
112	69	0	1	1	1	0	2	1	1	1	13	0	23	0	1	1	0	1	0	0	1	0	0	0
113	66	1	1	0	0	0	1	0	0	1	15	0	15	1	1	1	0	1	0	0	0	0	1	0
114	73	0	1	0	0	0	2	1	1	1	30	1	10	0	1	0	0	1	0	0	1	0	0	0
115	75	0	1	0	0	1	2	1	1	1	18	0	18	0	1	1	0	1	0	0	1	0	0	0
116	82	1	1	0	0	0	2	0	0	0	16	0	17	0	0	0	0	0	0	0	0	0	1	1
117	74	0	1	0	0	0	1	1	0	1	2	0	5	0	0	0	0	0	0	0	0	0	0	0
118	69	1	0	2	1	0	2	0	0	1	17	0	17	0	0	1	0	1	0	0	0	0	0	0
119	57	1	1	1	0	0	3	0	0	0	9	1	7	1	1	1	0	1	0	0	1	0	0	1
120	79	0	1	0	0	0	2	1	1	0	5	1	10	0	1	0	0	1	0	0	1	0	0	1
121	65	0	1	0	0	0	1	1	1	1	6	1	6	1	0	1	0	1	0	1	0	0	0	1
122	60	1	1	2	1	0	1	0	0	1	18	0	32	0	1	1	0	1	0	0	0	0	0	0
123	67	0	0	1	0	0	1	1	1	1	10	0	6	0	1	0	0	1	0	1	1	0	0	0
124	67	1	1	0	0	0	1	0	0	0	27	0	27	0	0	1	0	1	0	0	1	1	1	1
125	66	1	1	0	0	0	1	0	0	1	2	1	16	1	0	0	0	0	0	0	0	0	0	1
126	62	1	1	2	1	0	2	0	0	0	12	1	16	1	0	0	0	1	0	0	0	0	0	1
127	73	1	1	0	0	0	1	0	0	1	23	1	26	1	1	1	0	1	0	0	1	0	0	1
128	58	0	1	2	1	0	1	1	1	1	10	0	22	0	0	0	0	1	0	0	0	0	0	0
129	71	1	1	2	1	0	1	0	0	1	23	0	10	1	0	0	0	1	0	1	0	0	0	0
130	60	1	1	2	1	0	2	0	0	0	23	0	32	1	1	1	0	1	0	0	0	0	0	0
131	71	1	1	0	0	0	1	0	0	1	6	1	6	1	1	1	0	1	0	0	1	0	0	1
132	55	0	1	2	1	1	2	1	1	1	18	0	18	0	0	1	0	1	0	0	0	0	0	0
133	77	1	1	1	1	0	1	0	0	0	18	0	22	1	0	1	0	1	0	0	1	0	0	0
134	63	1	1	1	0	0	2	0	0	1	27	0	30	0	1	1	0	1	0	0	0	0	0	0
135	63	1	1	0	0	0	2	0	0	1	25	1	25	1	1	1	0	1	0	0	0	0	0	0
136	76	1	1	0	0	0	1	0	0	0	12	1	10	0	0	1	0	1	0	0	0	0	1	1
137	72	0	1	1	1	0	1	0	0	1	22	0	2	0	0	0	0	1	0	0	0	0	0	0
138	76	1	0	0	0	0	2	0	0	0	16	0	16	0	1	0	0	1	0	0	0	1	0	1
139	76	0	1	0	0	0	0	1	1	1	6	0	6	0	0	1	0	1	0	0	1	0	0	1
140	74	1	1	0	0	0	2	0	0	0	8	0	8	0	1	0	0	1	0	0	0	1	1	1
141	68	1	1	0	0	0	1	0	0	0	3	1	3	0	0	1	0	1	0	0	1	0	0	0
142	57	1	1	0	0	0	1	0	0	1	5	0	5	0	1	0	1	0	0	0	0	0	0	1
143	58	1	1	0	0	1	2	0	0	1	13	1	12	1	0	1	0	1	0	1	0	0	0	1
144	78	1	0	0	0	0	1	0	0	0	13	0	8	0	1	1	0	1	0	0	0	1	0	0
145	71	1	1	0	0	0	2	0	0	0	15	0	18	0	0	1	0	1	0	0	0	0	1	1
146	82	0	0	0	0	0	2	1	1	0	13	1	16	1	0	1	0	1	0	0	0	0	1	0
147	73	1	1	0	0	0	1	0	0	0	13	0	14	0	0	0	0	1	0	0	0	0	0	1
148	62	0	1	1	0	0	2	1	0	1	9	1	6	1	0	1	0	1	0	0	0	0	0	1
149	79	1	1	2	1	0	1	0	0	1	20	1	32	1	0	0	0	0	0	0	0	0	0	0
150	80	1	0	0	0	0	1	0	0	0	35	1	35	1	0	1	0	1	1	0	0	1	0	1
151	78	0	1	2	1	0	0	1	1	0	10	1	22	1	1	0	0	1	0	0	1	0	0	0
152	73	0	1	1	0	1	1	1	1	1	18	1	22	1	1	1	0	1	0	0	1	0	0	1
153	56	0	1	1	0	0	1	1	0	0	13	1	7	0	0	1	0	1	0	1	1	0	0	1
154	88	1	1	0	0	0	0	0	0	0	4	0	8	0	0	0	0	1	0	0	1	0	0	1
155	64	1	1	0	0	0	2	1	0	0	15	1	15	1	0	1	0	1	0	0	1	0	0	1
156	59	1	1	2	1	0	2	0	0	0	2	1	15	1	1	1	0	1	0	0	0	0	0	0
157	70	1	1	2	1	0	3	0	0	0	14	0	14	1	0	1	0	1	0	0	0	0	0	0
158	74	1	1	0	0	0	1	0	0	0	16	0	18	0	0	0	0	0	0	0	0	0	0	0
159	69	0	1	1	1	1	1	1	1	1	10	1	9	0	0	1	0	1	0	0	1	0	0	0
160	60	1	1	1	1	0	1	0	0	1	12	0	6	0	0	0	0	0	0	0	0	0	0	0
161	66	1	1	0	0	0	2	0	0	0	3	0	3	0	0	0	0	0	0	0	0	0	0	1
162	75	0	1	0	0	0	2	0	0	0	11	0	11	0	0	0	0	0	0	0	0	0	0	1
163	62	0	1	1	1	0	3	1	1	1	30	1	15	0	0	0	0	0	0	0	0	0	1	0
164	70	1	0	2	0	0	1	0	0	1	13	1	2	1	0	0	0	0	0	0	0	0	0	0
165	66	0	1	0	0	1	1	1	1	1	6	0	8	0	0	1	0	1	0	0	0	0	0	1
166	59	1	1	1	0	0	2	1	0	0	13	0	10	0	0	1	0	1	0	0	0	0	0	0
167	55	0	1	2	1	1	3	0	0	1	2	0	7	0	0	0	0	1	0	0	0	0	0	0
168	70	1	0	0	0	0	2	0	0	0	8	0	8	0	0	0	0	0	0	0	0	0	0	0
169	81	1	0	0	0	0	0	0	0	1	15	0	16	0	0	0	0	0	0	0	1	0	0	0
170	67	0	1	1	0	0	1	1	1	0	21	1	21	1	1	0	0	0	0	0	0	1	0	1
171	73	1	0	0	0	0	3	0	0	0	15	0	10	0	0	0	0	1	0	0	1	0	0	1
172	74	1	1	0	0	0	1	0	0	1	12	1	11	1	0	1	0	1	0	0	0	0	0	1
173	57	0	1	1	1	0	2	1	1	1	12	1	2	1	1	1	0	1	0	0	0	0	0	0
174	82	1	1	0	0	0	1	0	0	0	18	0	18	0	0	0	0	0	0	0	1	0	0	1
175	74	0	1	1	0	0	1	1	1	0	25	0	27	0	0	0	0	0	0	0	1	0	1	0
176	72	0	1	0	0	0	2	1	1	0	6	0	6	0	0	0	0	0	0	0	1	1	0	0
177	76	1	0	2	1	0	1	0	0	0	7	0	29	1	0	0	0	1	1	0	1	0	0	0
178	90	0	1	0	1	0	2	1	1	0	26	0	26	0	1	0	0	0	0	0	1	1	0	0
179	68	1	1	0	1	0	3	0	0	1	3	1	23	1	0	0	0	0	0	0	1	0	0	0
180	60	0	1	1	1	1	2	0	0	1	13	1	6	1	0	0	0	0	0	0	0	0	0	0
181	74	0	1	0	1	0	2	0	1	0	18	0	18	0	0	0	0	0	0	0	0	0	0	0
182	65	0	1	0	0	0	1	1	1	0	9	0	9	0	0	0	0	0	0	0	1	0	0	0
183	74	1	1	0	0	1	3	0	0	1	5	0	5	0	0	0	0	0	0	0	1	0	0	1
184	69	0	0	1	1	0	1	1	0	1	9	0	8	0	0	0	0	0	0	0	1	0	0	0
185	67	1	1	0	0	0	1	1	0	1	13	1	15	1	0	0	0	0	0	0	0	0	1	1
186	81	1	1	0	0	0	2	0	0	0	18	1	18	1	0	0	0	0	0	0	1	0	0	0
187	80	1	1	0	0	0	0	0	0	0	4	0	15	0	0	0	0	0	0	0	1	0	0	1
188	85	1	0	2	1	0	0	0	0	1	7	0	7	0	0	0	0	0	0	0	1	0	0	0
189	73	1	1	0	0	0	1	0	0	0	18	0	13	0	0	0	0	0	0	0	1	0	0	1
190	80	1	1	0	0	0	1	0	0	0	8	0	8	0	0	0	0	0	0	0	1	0	0	1
191	72	1	1	0	0	0	1	0	0	0	8	1	8	1	0	0	0	0	0	0	1	0	0	0
192	73	1	1	1	1	0	1	0	0	0	14	0	14	0	1	1	0	1	0	0	1	0	0	0
193	83	1	1	0	0	0	2	0	0	1	2	0	13	1	0	0	0	0	0	0	1	0	0	0
194	64	1	1	0	0	0	1	0	0	0	13	1	13	1	0	1	0	1	0	0	1	0	0	1
195	87	0	0	1	1	0	1	0	0	0	2	0	15	0	0	0	0	0	0	0	1	1	0	1
196	78	1	1	0	0	0	1	0	0	0	5	0	7	0	0	0	0	0	0	0	0	0	1	0
197	90	0	1	1	1	0	1	0	0	0	2	0	25	0	0	1	0	1	0	0	1	0	1	1
198	82	1	0	1	1	0	2	0	0	1	16	0	2	0	0	0	0	1	0	0	1	0	0	0
199	95	0	1	0	1	0	2	1	1	0	33	0	34	0	0	0	0	0	0	0	1	0	0	0
200	57	0	1	2	1	0	1	1	1	0	16	1	16	1	0	0	0	0	0	0	0	1	0	0
201	76	1	1	0	0	0	3	0	0	0	28	0	18	0	0	0	0	0	0	0	1	0	0	1
202	75	1	1	0	0	0	2	0	0	0	2	0	12	0	0	0	0	0	0	0	0	0	0	0
203	67	1	1	1	0	0	1	0	0	1	4	1	12	0	0	0	0	0	0	0	1	0	0	0
204	77	0	1	0	0	0	1	1	1	0	5	0	12	0	0	0	0	0	0	0	1	0	0	1
205	79	1	1	0	0	0	1	0	0	0	2	0	19	0	0	0	0	0	0	0	1	0	0	0
206	79	1	1	0	0	0	1	0	0	0	3	0	33	0	0	0	0	0	0	0	1	0	0	0
207	73	1	1	0	0	0	0	0	0	0	13	0	13	0	0	0	0	0	1	0	1	0	0	0
208	80	1	0	0	0	0	1	0	0	0	38	1	38	1	0	0	0	0	0	0	1	0	1	1
209	67	0	0	0	0	0	2	1	0	1	4	1	4	0	0	0	0	0	0	0	1	0	0	0
210	74	0	1	0	0	0	2	1	1	0	32	0	15	0	0	0	0	1	0	0	1	0	0	0
211	80	0	1	1	0	0	2	0	0	1	12	0	23	1	0	0	0	0	0	0	1	0	0	0
212	73	0	1	0	0	0	2	0	0	0	5	0	5	0	1	0	0	0	0	0	0	1	0	1
213	52	1	1	1	0	0	1	0	0	1	8	1	8	1	1	0	0	0	0	0	1	0	0	0
214	58	0	1	1	0	0	1	1	0	1	8	1	8	0	0	0	0	0	0	0	1	0	1	1
215	84	1	1	0	0	0	1	0	0	0	3	0	12	0	0	0	0	0	0	0	1	0	1	1
216	64	1	0	1	1	0	1	0	0	0	15	1	3	0	0	0	0	0	0	0	1	0	0	1
217	72	1	1	2	1	0	1	0	0	1	5	0	13	0	0	0	0	0	0	0	1	0	0	0
218	82	0	1	0	0	0	2	1	1	0	18	0	18	0	0	0	0	0	0	0	1	0	1	1
219	52	0	1	2	1	1	2	1	1	0	2	0	2	0	1	1	0	0	0	0	1	0	0	1
220	72	1	0	1	1	0	1	1	0	1	13	0	8	0	0	0	0	0	0	1	1	0	0	0
221	82	1	0	1	1	0	1	0	0	0	34	0	30	0	0	0	0	0	0	0	1	0	0	0
222	68	1	1	1	1	0	1	0	0	1	26	0	3	1	0	0	0	0	0	0	0	0	0	0
223	82	1	1	0	0	0	1	0	0	0	32	1	32	1	0	0	0	0	0	0	0	0	0	0
224	68	1	1	0	0	0	1	0	0	0	20	0	3	0	0	0	0	0	0	0	0	0	0	1
225	77	0	1	0	0	0	3	1	1	0	19	1	26	1	0	0	0	0	0	0	0	0	0	0
226	75	0	1	0	0	0	3	1	1	0	5	0	22	0	0	0	0	0	0	0	0	0	1	1
227	85	1	1	0	0	0	2	0	0	0	5	0	18	0	0	0	0	0	0	0	1	0	0	1
228	72	0	1	1	1	0	2	1	0	1	4	0	10	0	0	0	0	0	0	0	1	1	1	1
229	81	0	1	1	1	0	3	1	1	0	25	0	44	0	0	1	0	1	1	0	0	0	1	0
230	86	1	1	0	0	0	3	0	0	0	28	1	28	1	1	1	0	1	0	0	1	0	0	1
231	70	1	1	0	0	0	1	0	0	0	28	1	28	1	1	1	0	1	0	0	1	0	0	0
232	63	0	1	1	0	0	2	1	0	0	12	0	13	0	1	0	0	0	0	0	1	0	0	1
233	69	1	1	1	1	0	3	0	0	0	23	0	40	0	0	0	0	1	0	0	0	0	0	0
234	50	0	1	2	0	0	2	1	1	1	12	1	6	1	0	0	0	1	0	0	1	0	0	1
235	71	0	1	1	1	0	2	1	1	1	15	0	30	0	0	1	0	1	0	0	1	0	1	0
236	79	1	1	0	0	0	3	0	0	0	12	0	13	0	0	0	0	0	0	0	1	0	0	0
237	60	0	1	2	1	0	1	0	0	1	14	1	1	1	1	1	0	1	0	0	1	0	0	0
238	56	0	1	2	1	0	2	1	1	1	6	1	2	1	0	1	0	1	0	0	0	1	1	0
239	91	0	1	0	1	0	2	1	1	0	19	0	26	0	0	1	0	1	1	0	1	0	0	0
240	82	1	1	2	1	0	2	0	0	0	5	1	31	1	0	0	0	0	0	0	1	1	0	0
241	73	1	1	0	0	0	3	0	0	0	18	1	12	1	0	0	0	0	0	0	1	0	0	0
242	84	0	1	0	0	0	1	1	1	1	14	0	14	1	1	0	0	0	0	0	0	0	0	0
243	67	0	1	0	0	0	1	1	1	1	5	1	5	0	0	0	0	0	0	0	1	0	0	0
244	79	1	1	1	1	0	1	0	0	0	21	0	19	0	0	0	0	0	0	0	1	0	1	0
245	68	1	1	0	0	0	0	0	0	1	16	0	16	0	0	0	0	0	0	0	0	0	0	0
246	82	1	1	0	0	0	1	0	0	0	19	0	19	0	0	0	0	1	0	0	0	0	0	1
247	66	1	1	1	0	0	1	0	0	0	19	0	19	0	0	0	0	0	0	0	0	0	0	1
248	84	1	1	0	0	0	1	0	0	0	28	0	28	0	1	0	0	0	0	0	1	1	0	0
249	69	0	1	0	0	0	2	1	1	0	10	0	4	0	0	0	0	0	0	0	1	1	0	1
250	68	0	1	1	1	0	2	1	1	0	7	0	7	0	0	0	0	0	0	0	1	0	0	1
251	79	1	0	0	0	0	1	0	0	1	14	1	14	0	0	0	0	0	0	0	1	0	1	0
252	74	1	1	0	0	0	2	0	0	0	15	0	10	0	0	0	0	0	0	0	1	0	0	1
253	68	1	1	0	0	0	1	0	0	0	16	1	5	1	0	1	0	1	0	0	0	0	0	0
254	73	1	1	0	0	0	2	0	0	0	18	1	18	1	0	0	0	1	1	0	1	0	1	1
255	52	0	1	1	0	0	1	1	1	1	12	0	12	0	0	0	0	0	0	0	1	0	0	0
356	66	1	1	0	0	0	1	0	0	0	19	0	19	0	0	0	0	0	0	0	0	0	0	0
257	74	1	0	0	0	0	2	0	0	0	18	0	26	0	1	0	0	1	0	0	1	0	0	1
258	69	1	1	2	1	0	2	0	0	1	1	0	32	1	0	0	0	0	0	0	0	1	0	0
259	61	0	1	0	0	0	2	1	1	0	2	0	6	0	1	0	0	0	0	0	0	1	0	0
260	58	0	1	2	1	0	2	1	1	1	8	0	13	0	0	0	0	1	0	0	0	0	0	0
261	59	0	1	0	1	1	1	0	0	1	22	1	8	0	0	0	0	1	0	1	0	0	1	0
262	59	1	1	2	1	0	1	0	0	1	7	0	6	0	0	0	0	1	0	0	0	0	0	0
263	77	1	1	0	0	0	0	0	0	0	28	0	28	0	0	0	0	1	0	0	1	1	0	1
265	53	1	1	0	0	0	3	0	0	0	5	0	2	0	1	0	0	1	0	0	1	0	1	1
265	60	0	1	1	0	0	2	1	1	0	25	0	27	1	1	1	0	1	0	0	1	0	1	1
266	77	0	1	1	1	0	2	1	1	0	14	0	14	0	0	0	0	0	0	0	1	1	0	0
267	60	1	1	1	0	0	1	0	0	1	2	0	13	1	0	0	0	0	0	0	1	0	0	0
268	77	0	1	0	0	0	1	1	0	1	20	0	20	0	0	0	0	1	0	0	1	1	0	1
269	77	1	1	0	1	0	1	1	1	0	30	1	32	0	0	1	0	1	0	0	1	1	0	1
270	95	0	0	0	1	0	3	0	0	0	40	0	35	1	0	0	0	0	0	0	1	0	1	0
271	68	1	1	1	0	0	2	0	0	0	16	0	6	1	1	0	0	0	0	0	1	0	0	0
272	71	0	1	1	0	0	3	1	1	0	3	0	13	1	0	0	0	0	0	0	0	0	0	0
273	79	0	0	2	1	0	1	1	0	1	3	0	13	1	0	0	0	0	0	0	1	0	0	1
274	68	1	1	0	0	0	1	1	0	1	14	1	20	1	0	0	0	0	0	0	1	0	0	0
275	73	0	1	0	1	0	1	1	1	0	(空)	1	8	0	0	0	0	0	0	0	1	0	0	1
276	72	1	1	0	0	0	3	0	0	0	1	0	28	1	0	0	0	0	0	0	0	0	0	1
277	78	0	1	0	1	0	1	1	1	0	18	0	20	0	0	1	0	0	0	0	0	0	0	0
278	66	1	1	0	0	0	2	0	0	1	3	0	3	0	0	0	0	0	0	0	0	0	0	1
279	68	1	1	0	0	0	2	0	0	0	28	0	2	0	1	1	0	1	0	0	0	0	1	1
280	73	1	1	0	0	0	2	0	0	1	6	1	6	1	1	0	0	1	0	0	1	0	0	0
281	85	1	1	0	0	0	1	0	1	1	2	0	11	0	0	1	0	1	0	0	0	0	0	1
282	71	1	1	2	1	0	2	0	1	1	12	1	40	1	0	1	0	1	0	0	1	0	0	0
283	76	1	0	0	0	0	0	0	0	0	18	0	18	1	0	0	0	1	0	0	1	0	0	1
284	65	0	1	2	0	1	1	0	1	1	18	1	19	1	1	0	1	1	0	0	0	0	1	0
285	58	0	1	1	1	1	3	1	0	0	32	0	32	0	0	1	1	1	0	0	0	0	1	0
286	60	1	1	2	1	0	2	0	0	1	5	0	10	0	0	0	0	1	0	0	0	0	0	0
287	68	1	1	0	0	0	0	0	0	0	18	1	5	0	1	1	0	1	0	0	1	0	0	1
288	79	0	1	1	1	0	1	1	0	0	18	0	30	1	0	1	1	1	0	0	0	0	1	1
289	76	1	0	1	0	0	1	0	0	0	17	0	20	1	0	1	0	1	0	0	1	0	0	0
290	70	1	1	0	0	0	1	0	0	1	4	0	32	1	0	1	0	1	0	0	0	0	0	0
291	65	0	1	2	1	0	1	1	1	1	20	0	20	0	0	0	0	1	0	0	1	0	0	0
292	75	1	0	0	0	0	1	0	0	0	13	0	13	1	0	1	0	1	0	0	0	0	0	0
293	74	1	1	1	0	0	2	0	0	0	15	0	15	0	0	1	0	1	0	0	1	0	0	1
294	68	1	1	0	0	0	2	0	0	1	2	0	20	0	0	0	0	1	1	0	0	0	1	1
295	59	1	1	2	1	0	1	0	1	1	4	1	4	1	0	0	0	0	0	0	0	0	0	0
296	68	1	1	0	0	0	2	1	1	0	3	1	13	0	0	0	0	0	0	0	0	0	0	0
297	57	1	1	0	0	0	1	0	0	1	2	1	5	1	0	0	0	1	0	0	0	0	0	0
298	65	0	1	0	0	0	1	1	1	0	2	0	13	0	0	0	0	0	0	0	0	1	1	1
299	76	0	0	0	0	0	1	1	1	1	9	0	9	0	0	1	0	1	0	0	1	0	0	0
300	70	1	1	0	0	0	0	0	0	0	18	0	9	0	0	0	0	1	0	0	0	0	1	1
301	72	0	1	1	1	0	1	0	1	0	20	0	20	0	0	0	0	0	0	0	0	0	0	0
302	57	1	1	1	0	0	1	0	0	1	2	0	8	0	0	0	0	1	0	0	0	0	0	0
303	65	1	1	1	0	0	2	0	0	1	5	0	8	1	0	1	0	1	1	0	1	0	0	1
304	61	0	1	1	0	0	3	1	1	0	5	0	8	0	1	1	0	1	0	0	1	0	0	0
305	60	1	1	1	0	0	0	0	0	0	8	1	12	1	1	0	0	1	0	0	0	0	1	1
306	76	1	1	0	0	0	2	0	0	1	28	0	28	0	0	0	0	1	0	0	0	0	1	1
307	76	1	0	0	1	0	2	0	0	0	32	0	32	0	1	0	1	1	0	0	1	0	0	1
308	77	0	1	1	0	1	3	1	0	1	2	0	21	0	0	1	0	1	0	0	1	0	0	0
309	80	1	1	0	0	0	2	0	0	1	20	1	20	1	1	1	0	1	0	0	0	0	1	0
310	85	1	1	0	0	0	0	0	0	0	30	0	10	0	0	0	0	0	0	0	1	0	1	1
311	72	1	1	0	0	0	2	0	0	1	8	0	16	0	1	0	0	1	0	0	1	0	0	0
312	77	1	0	0	0	0	1	0	0	1	8	0	8	0	0	0	0	0	0	0	1	0	0	0
313	73	0	1	0	0	0	0	1	1	1	9	0	11	0	0	0	0	0	0	0	0	0	0	0
314	76	1	0	1	1	0	0	0	1	0	17	1	18	0	1	1	1	1	0	0	1	1	0	1
315	58	0	1	1	1	1	2	1	1	0	21	1	20	1	1	1	0	1	0	0	1	1	0	0
316	60	0	0	1	0	0	1	1	1	1	12	0	12	1	0	1	0	1	0	0	0	0	0	0
317	65	0	1	1	0	1	1	1	1	1	2	0	2	0	0	1	0	1	0	0	0	0	0	0
318	81	1	1	0	1	0	2	0	0	0	19	1	18	1	0	0	0	0	0	0	1	0	0	1
319	65	1	1	0	1	0	0	0	0	1	14	1	13	0	0	1	0	0	0	1	0	0	0	0
320	59	0	1	1	0	0	1	1	0	1	1	0	1	0	0	0	0	0	0	0	0	0	0	0
321	60	0	1	1	1	0	0	1	1	1	2	0	2	0	0	0	0	0	0	0	0	0	0	0
322	65	1	1	1	1	0	3	0	0	0	6	0	6	0	0	0	0	0	0	0	0	0	0	0
323	61	0	1	2	1	0	1	1	1	1	15	1	15	0	0	1	0	1	0	0	0	0	0	0
324	78	1	0	0	0	0	2	0	0	0	17	0	16	0	1	0	0	1	0	0	0	0	0	0
325	66	1	0	0	0	0	1	0	1	0	13	0	13	0	0	1	1	1	0	0	0	0	0	1
326	83	1	1	0	0	0	0	0	0	0	7	0	7	0	0	0	0	0	0	0	1	1	0	1
327	60	0	0	2	1	0	1	0	1	0	2	1	2	1	0	0	0	0	0	0	0	0	0	0
328	74	0	0	1	0	0	0	0	0	0	17	0	18	0	0	1	0	1	0	1	1	0	0	0
329	71	1	0	0	0	0	0	0	0	0	12	0	12	0	0	1	0	1	0	0	0	1	0	0
330	69	0	1	0	1	0	0	1	1	0	12	1	13	1	0	1	1	1	0	0	0	0	1	1
331	57	0	1	2	1	1	2	1	1	1	14	1	13	1	0	0	0	1	0	0	0	0	0	0
332	78	1	0	0	0	0	1	0	0	0	6	0	6	0	1	1	0	1	0	0	1	1	0	1
333	60	1	1	1	1	0	1	0	0	1	18	0	18	0	0	1	0	1	0	0	0	0	0	0
334	61	1	1	0	0	0	1	0	0	0	15	1	15	0	1	1	0	1	1	0	0	0	0	0
335	72	0	1	2	1	0	1	1	1	1	16	0	2	0	1	1	0	1	0	0	1	0	1	0
336	78	1	0	0	0	0	1	0	0	1	16	0	16	0	0	1	0	1	0	0	1	0	0	0
337	78	1	1	0	0	0	2	0	0	1	2	0	2	0	0	1	0	0	0	0	1	1	0	0
338	64	0	1	0	1	1	2	1	1	1	16	0	16	0	0	1	0	1	0	0	0	0	0	0
339	70	1	0	0	0	0	1	0	0	0	21	0	21	0	1	0	0	1	0	0	1	0	1	1
340	62	0	1	2	1	0	2	1	1	1	3	0	3	0	0	0	0	1	0	0	0	0	0	0
341	59	0	1	2	1	1	1	0	0	1	15	1	15	0	1	0	0	0	0	0	0	1	1	0
342	59	0	1	1	0	1	2	1	0	1	7	0	7	0	0	0	0	0	0	0	0	0	0	0
343	56	0	1	1	0	0	2	1	1	0	5	0	5	0	1	1	0	1	0	0	0	0	0	1
344	66	1	1	0	0	1	1	0	0	1	1	1	3	1	0	0	0	1	0	0	1	0	0	0
345	53	1	1	1	1	0	1	0	0	1	3	0	2	0	0	0	0	0	0	0	0	0	0	0
346	64	1	1	0	0	0	1	0	0	0	22	0	22	0	0	1	0	1	0	0	0	0	0	1
347	64	1	1	2	1	0	2	0	0	0	18	0	18	0	0	0	0	1	0	0	1	0	0	1
348	54	1	1	1	1	0	1	0	0	1	13	1	3	1	0	1	0	1	1	0	0	0	0	0
349	61	0	1	1	0	0	1	1	1	1	4	0	4	0	0	0	0	1	0	0	0	1	0	1
350	75	0	1	2	1	0	1	1	1	0	25	1	25	1	0	0	0	1	0	0	0	0	0	0
351	77	1	1	0	0	0	0	0	0	0	18	0	17	0	0	1	0	1	0	0	0	0	0	1
352	72	1	1	2	0	0	2	0	0	0	18	0	18	0	0	1	0	1	0	0	1	0	0	1
353	72	1	1	1	1	0	1	0	0	1	20	0	20	0	0	1	0	1	0	0	1	0	0	0
354	78	0	0	0	0	0	1	1	0	0	16	1	17	1	0	0	0	1	0	0	0	0	0	0
355	60	0	1	1	1	1	3	0	0	0	15	0	15	0	0	0	0	1	0	0	0	0	0	1
356	57	0	1	1	0	0	1	1	0	1	4	1	4	1	0	1	0	1	0	1	0	0	0	1
357	51	0	1	1	1	1	2	1	1	1	13	1	13	1	0	1	1	1	0	0	0	0	0	0
358	54	1	1	1	0	0	1	0	0	1	10	0	10	0	0	1	0	0	0	1	0	0	0	0
359	84	0	1	0	1	0	2	1	1	0	3	0	3	0	0	1	0	1	0	0	0	0	0	0
360	70	1	0	0	0	0	0	0	0	0	22	0	21	0	0	0	0	1	0	1	0	0	0	1
361	85	1	1	0	0	0	1	0	0	0	15	1	1	0	1	0	0	1	0	1	1	1	0	1
362	56	1	1	0	0	0	1	0	0	0	13	1	8	1	0	1	0	1	0	0	0	0	0	1
363	54	0	1	0	0	1	2	1	1	1	3	0	3	0	0	0	0	0	0	0	0	0	0	0
364	52	0	1	1	1	1	1	0	0	0	3	0	3	0	0	0	0	1	0	0	0	1	0	1
365	52	1	1	2	1	1	1	0	0	1	5	1	5	0	0	0	0	0	0	1	0	0	0	0
366	80	1	1	0	0	0	1	0	0	1	30	0	30	0	0	1	0	1	0	0	0	0	0	0
367	72	0	1	0	1	0	1	1	0	1	13	1	10	1	1	1	0	1	0	0	0	1	0	0
368	70	0	1	0	0	0	2	1	1	1	12	1	10	0	0	0	0	1	0	0	0	1	0	0
369	58	0	1	2	1	1	1	1	0	1	16	0	12	0	0	1	0	1	0	0	0	0	0	1
370	85	0	1	0	1	0	2	0	0	0	2	0	2	0	0	0	0	0	0	0	0	0	0	0
371	54	1	1	2	1	1	1	1	1	1	2	1	2	1	0	0	0	1	0	0	0	0	0	0
372	68	1	1	0	0	0	1	0	0	0	10	0	10	0	0	1	0	1	0	0	0	0	0	0
373	64	0	1	1	1	1	1	1	0	1	4	1	4	0	0	1	0	1	0	1	0	0	0	0
374	60	1	1	2	1	0	1	0	0	1	11	0	11	0	0	1	0	1	0	0	0	1	0	0
375	78	1	1	0	0	0	1	0	0	0	20	1	20	1	0	1	0	1	0	0	1	0	0	0
376	58	1	1	1	0	0	1	0	0	1	12	0	12	0	0	1	0	1	0	0	1	0	0	0
377	68	1	1	0	0	0	1	0	0	1	22	1	22	1	1	1	0	0	0	0	0	0	0	0
378	73	0	1	1	1	0	2	0	0	1	22	0	15	0	1	0	0	0	0	0	0	0	0	0
379	78	1	1	1	1	0	1	0	0	0	12	0	12	0	1	0	0	1	0	0	1	0	0	0
380	58	0	1	1	1	0	3	1	1	1	2	0	2	0	0	0	0	1	0	0	0	0	0	1
381	83	0	1	1	1	0	1	0	0	1	41	0	20	0	0	1	0	1	0	0	0	0	0	0
382	81	1	0	2	0	0	1	0	0	0	16	1	12	1	1	1	0	0	0	0	0	0	0	1
383	58	1	1	1	0	0	1	0	0	0	22	0	20	0	1	1	0	1	0	0	0	0	0	1
384	71	1	1	0	0	0	2	0	0	1	2	0	5	1	0	0	0	0	0	0	0	0	0	1
385	59	0	1	2	1	0	2	1	1	1	13	0	11	0	1	1	0	1	0	0	0	0	0	0
386	58	1	1	1	0	0	2	0	0	1	10	0	10	0	0	0	0	1	0	0	0	0	0	0
387	66	1	1	2	1	0	1	0	0	1	18	0	16	0	1	1	0	1	0	0	1	0	0	0
388	73	0	1	1	1	0	2	1	1	1	13	0	12	0	0	1	0	1	0	0	0	0	0	0
389	73	1	1	0	0	0	1	0	0	1	13	0	11	0	1	0	0	1	0	1	0	0	0	0
390	59	1	1	1	1	0	1	0	0	1	8	1	8	0	0	1	0	1	0	0	1	0	0	0
391	87	0	1	0	0	0	2	1	1	0	27	0	27	0	0	1	0	1	0	0	0	0	0	0
392	52	1	1	1	0	0	2	0	0	1	22	0	12	0	1	0	0	1	0	0	0	0	0	0
393	58	1	1	2	0	0	1	0	0	1	3	0	2	0	0	0	0	0	0	0	0	0	0	1
394	79	1	1	0	0	0	2	0	0	0	18	1	18	1	0	0	0	1	0	0	0	0	0	1
395	83	1	1	0	0	0	1	1	0	0	22	0	21	0	0	1	1	1	1	0	1	0	0	1
396	77	0	1	1	1	0	1	1	1	0	30	0	30	0	0	1	0	1	0	0	1	0	0	0
397	65	1	1	0	0	0	1	1	0	0	12	1	11	1	1	1	0	1	0	0	1	0	0	0
398	61	1	1	1	0	0	1	0	0	0	14	1	14	1	0	1	0	1	0	1	0	0	0	0
399	59	0	1	2	1	1	1	1	1	1	1	0	2	0	1	0	0	1	0	0	0	0	0	0
400	51	1	1	2	1	0	1	0	0	0	15	1	15	1	0	1	0	1	0	0	0	0	1	1
401	65	0	1	1	1	1	1	1	0	1	3	0	3	0	0	1	0	1	0	0	1	0	0	0
402	62	1	1	0	0	0	1	0	0	1	13	0	13	0	0	1	0	1	0	1	0	0	0	0
403	59	1	1	0	0	0	2	0	0	0	8	0	7	0	0	0	0	1	0	1	1	0	1	1
404	61	0	0	0	0	0	3	0	1	1	4	0	4	0	0	0	0	1	0	1	0	0	0	0
405	66	0	1	1	0	0	1	1	1	1	11	0	11	0	0	0	0	0	0	0	0	0	0	0
406	72	0	1	0	0	0	1	1	1	1	13	0	12	0	0	0	0	0	0	0	0	0	0	0
407	67	0	1	0	1	0	2	0	0	0	6	0	6	0	1	0	0	0	0	1	1	0	1	0
408	84	1	0	0	0	0	1	0	0	0	25	1	30	1	1	1	0	1	1	0	1	0	0	0
409	72	0	1	0	0	0	2	1	1	0	30	0	18	0	1	0	0	0	0	0	1	1	1	0
410	75	1	1	0	0	0	1	0	1	0	8	0	8	0	0	0	0	0	0	0	1	0	0	1
411	70	1	1	1	1	0	2	0	0	0	6	0	5	0	0	0	0	0	0	0	1	0	0	0
412	75	1	1	0	0	0	2	0	0	0	19	0	18	0	0	1	0	1	0	0	1	0	0	1
413	57	0	1	2	1	1	3	1	1	1	12	0	5	0	0	0	0	1	0	0	1	0	0	0
414	75	1	1	0	0	0	3	0	0	1	18	0	18	0	0	0	0	1	0	0	1	0	0	1
415	54	0	1	2	1	0	3	1	1	0	4	1	4	1	0	0	0	1	0	0	0	0	0	0
416	82	0	1	1	1	0	2	1	1	1	22	1	18	1	0	0	0	0	0	0	1	0	1	0
417	71	0	1	1	0	0	1	1	1	1	13	0	13	0	0	0	0	0	0	0	1	0	0	0
418	71	0	1	0	0	0	1	1	0	0	19	0	18	0	1	0	0	0	0	0	0	0	1	0
419	59	0	1	2	1	1	2	1	1	1	15	0	15	0	0	1	0	1	0	0	1	0	0	0
420	65	1	1	0	0	0	1	0	0	0	6	0	5	0	0	0	0	0	0	0	1	0	0	0
421	72	0	1	2	1	0	2	1	1	0	10	0	8	0	1	1	0	1	0	0	1	0	0	0
422	78	1	1	0	0	0	1	0	0	1	4	0	4	0	0	0	0	0	0	0	1	0	0	0
423	54	0	0	1	1	1	1	1	1	1	11	1	10	1	0	0	0	1	0	0	0	0	0	0
424	72	0	1	1	0	0	1	1	1	0	8	0	8	0	1	1	0	1	0	0	1	0	1	0
425	69	1	1	2	1	0	1	0	0	1	12	0	12	0	0	1	0	1	0	0	1	0	0	0
426	73	0	1	0	0	0	1	0	0	0	17	1	17	1	0	1	0	0	0	1	0	0	0	1
427	72	0	1	1	1	0	1	1	0	1	8	0	8	0	1	1	0	1	0	0	1	0	0	0
428	63	0	1	1	0	0	1	1	1	0	5	0	12	0	0	0	0	0	0	0	1	0	1	1
429	56	1	1	2	1	0	2	0	0	0	10	0	10	0	0	0	0	1	0	0	1	0	1	0
430	79	1	0	0	0	0	1	0	0	0	13	0	4	0	0	0	0	0	0	1	1	0	0	0
431	68	1	1	0	0	0	1	0	0	0	18	0	10	0	0	1	0	1	0	0	1	0	0	1
432	66	0	1	2	1	0	1	1	1	1	1	0	3	0	0	0	0	0	0	0	0	0	0	0
433	73	1	1	0	0	0	2	0	0	1	6	0	20	0	0	1	0	1	0	0	1	0	0	0
434	73	1	1	0	0	0	2	0	0	1	5	0	3	0	0	1	0	1	0	0	1	0	0	0
435	64	1	1	1	0	0	1	0	0	1	22	0	22	0	0	1	0	1	0	0	0	0	1	1
436	59	1	1	1	0	0	1	0	0	0	12	1	12	1	1	1	1	1	0	0	1	0	1	1
437	75	1	1	1	0	0	2	0	0	0	20	1	28	1	1	0	0	1	1	0	0	0	1	0
438	69	1	1	2	1	0	1	1	1	1	12	0	12	0	0	1	0	1	0	0	1	0	0	0
439	64	0	1	1	0	0	1	1	1	1	3	0	5	0	0	1	0	1	0	0	0	0	0	0
440	76	0	1	1	1	0	2	1	1	0	10	1	9	1	0	0	0	0	0	0	1	0	0	1
441	61	0	1	0	0	0	1	0	0	1	3	1	5	1	0	0	0	0	0	0	1	0	0	0
442	80	1	1	0	0	0	1	0	0	0	35	1	36	1	0	0	0	0	0	0	1	1	1	1
443	78	0	1	1	1	0	1	1	0	0	18	1	18	1	1	1	0	1	0	0	1	0	1	0
444	86	1	1	0	0	0	1	0	0	0	19	1	18	1	1	0	0	0	0	0	1	0	1	1
445	67	0	1	1	1	0	0	1	0	1	2	0	2	0	0	1	0	1	0	0	0	0	0	0
446	81	0	0	0	0	0	1	0	1	0	16	1	17	1	0	0	0	1	0	0	0	0	1	0
447	87	1	1	0	0	0	1	0	0	0	18	1	18	1	0	1	0	0	0	0	1	0	0	1
448	74	0	1	1	1	0	1	1	1	0	17	1	17	1	1	1	0	1	0	0	0	0	1	0
449	67	0	1	1	0	0	1	0	0	1	13	0	14	0	0	1	0	1	0	1	0	0	0	0
450	79	1	0	0	0	0	2	0	0	0	18	1	20	1	1	1	0	1	0	0	1	0	1	1
451	74	1	1	0	0	0	2	0	0	0	6	1	6	1	0	0	0	1	0	0	0	0	1	1
452	66	0	1	1	0	0	1	0	0	1	20	1	20	1	0	1	0	1	0	0	0	0	0	0
453	58	1	1	1	0	0	1	0	0	1	6	1	18	1	0	1	0	1	0	0	0	0	0	0
454	70	1	1	0	0	0	1	0	0	0	10	1	10	1	0	0	0	0	0	0	1	0	0	0
455	74	0	1	0	0	0	2	1	1	0	3	0	3	0	0	1	0	1	0	1	0	0	0	0
456	70	1	1	0	0	0	1	0	0	1	8	0	1	0	0	1	0	1	0	0	0	0	0	0
457	64	1	1	1	0	0	2	0	0	0	22	1	22	1	1	1	0	1	0	0	0	0	0	1
458	69	1	1	1	0	0	1	0	0	1	24	0	3	0	0	1	0	1	0	0	1	0	0	0
459	56	0	1	2	1	1	2	0	0	1	12	0	10	0	1	1	0	1	0	0	1	0	0	0
460	65	1	1	1	0	0	1	0	0	1	16	0	3	0	1	0	0	1	0	0	1	0	0	0
461	75	1	1	0	0	0	1	0	0	0	20	0	20	0	0	1	0	1	0	0	1	0	0	0
462	75	1	0	0	0	0	1	0	0	0	20	1	20	1	0	1	0	1	0	0	0	0	0	0
463	58	0	1	2	1	0	1	1	1	1	6	0	6	0	0	0	0	1	0	0	0	0	0	0
464	81	0	1	1	1	0	1	1	1	0	28	1	28	1	0	0	0	0	0	1	0	0	1	0
465	69	0	1	0	0	0	2	1	1	1	12	0	10	0	1	1	0	1	0	0	1	0	0	0
466	66	0	1	2	1	0	2	1	0	1	24	0	10	0	1	1	0	1	0	0	1	0	1	0
467	77	1	1	1	0	0	2	0	0	0	44	1	3	0	1	1	0	1	0	0	1	0	1	1
468	86	1	0	1	0	0	1	0	0	0	28	1	20	1	0	1	0	1	0	0	1	0	1	1
469	68	1	1	1	0	0	1	0	0	1	12	0	10	0	0	1	0	1	0	1	0	0	0	0
470	72	1	1	0	0	0	1	0	0	1	12	1	12	1	0	1	0	1	0	0	0	0	0	0
471	65	1	1	0	0	0	2	0	0	1	12	0	10	0	0	1	0	1	0	0	0	0	0	0
472	74	0	1	0	0	0	2	1	1	0	6	0	5	0	0	1	0	1	0	0	0	0	1	1
473	65	1	1	0	0	0	1	0	0	1	14	0	30	0	1	1	0	1	0	0	1	0	0	0
474	75	1	1	0	0	0	1	0	0	0	10	0	10	0	1	1	0	1	0	1	1	0	0	0
475	73	0	1	0	0	0	2	1	1	0	17	1	17	1	0	1	0	0	0	1	0	0	1	0

## Sheet: codebook
Age_group	Sex	Marital status	Educational level	Per capita monthly household income	Working status	BMI	History of smoking	History of drinking	Regular physical activity	Duration of T2DM	Family history of T2DM	Duration of hypertension	Family history of hypertension	diabetic nephropathy	diabetic retinopathy	diabetic foot	diabetic peripheral neuropathy	diabetic peripheral vasculopathy	diabetic ketosis	Coronary heart disease	Chronic kidney disease	Stroke	Anxiety
＜70=0	male=0	Unmarried=0	Elementary school or below=0	≤3,000=0	No working=0	<18.5=0	No=0	No=0	No=0	<10=0	No=0	<10=0	No=0	No=0	No=0	No=0	No=0	No=0	No=0	No=0	No=0	No=0	No=0
≥70=1	female=1	Married=1	Middle school=1	>3,000=1	Working=1	18–24=1	Yes=1	Yes=1	Yes=1	≥10=1	Yes=1	≥10=1	Yes=1	Yes=1	Yes=1	Yes=1	Yes=1	Yes=1	Yes=1	Yes=1	Yes=1	Yes=1	Yes=1
			High school or above=2			24–28=2
						≥28=3
